# Supplementary material for: Spatial differentiation and association between ecosystem service value and landscape ecological risk index in Anning River dry valley
Source: PeerJ. 2026 Apr 6;14:e20914. doi: 10.7717/peerj.20914 (PMC13064674; doi:10.7717/peerj.20914)
Supplement: Supplemental Information 1 [file peerj-14-20914-s001.xlsx]

## Sheet: LUCC&ESV
Area	2000	2010	2020	2030		ESV	2000	2010	2020	2030	2000—2030
Cultivated land	2802.73	2818.03	2748.11	2766.93		Food production	8.51741	8.52972	8.40807	8.30398	-0.21343
Forest land	6824.27	7056.41	7008.54	6226.87		Raw material production	10.8377	10.9798	10.866	10.2902	-0.54746
Grassland	1147.56	945.434	927.981	1422.56		Water supply	6.60501	6.24528	6.39222	6.52717	-0.0778374
Water area	124.551	96.5718	108.6	137.114		Gas regulation	32.4563	32.8712	32.5783	30.7502	-1.7061
Construction land	113.074	116.313	236.059	478.445		Climate regulation	87.7156	89.0773	88.4274	82.4952	-5.22037
Unused land	37.7559	17.1909	16.2099	13.5801		Environmental purification	26.8437	26.9341	26.8509	25.5	-1.34362
						Water regulation	78.9056	74.3862	76.2144	78.1817	-0.723941
ESV	2000	2010	2020	2030		Soil conservation	40.6276	41.1379	40.7578	38.5451	-2.0825
Cultivated land	20.8557	20.9695	20.4492	20.5893		Nutrient cycling maintenance	3.2813	3.32128	3.28681	3.12002	-0.161286
Forest land	268.214	277.337	275.456	244.734		Biodiversity maintenance	33.3249	33.6818	33.5494	31.7349	-1.58999
Grassland	25.6816	21.1581	20.7675	31.8358		Aesthetic landscapes	14.801	14.9165	14.8442	14.0271	-0.773978
Water area	29.0315	22.5099	25.3136	31.9599		Total	343.916	342.081	342.176	329.476	-14.4405
Construction land	0.0797344	0.0820184	0.166457	0.337376
Unused land	0.0539478	0.0245634	0.0231616	0.019404		ESV Proportion	2000	2010	2020	2030
Total	343.916	342.081	342.176	329.476		Food production	2.4766	2.49348	2.45724	2.52036
2000—2020	-1.74046	-0.50607	-12.7	-3.71156		Raw material production	3.15126	3.20971	3.17556	3.12321
						Water supply	1.92053	1.82567	1.86811	1.98108
ESV Proportion	2000	2010	2020	2030		Gas regulation	9.43726	9.60919	9.52094	9.33306
Cultivated land	6.06417	6.12999	5.97624	6.24911		Climate regulation	25.5049	26.0398	25.8427	25.0383
Forest land	77.9881	81.0735	80.5012	74.2798		Environmental purification	7.80529	7.87361	7.8471	7.73958
Grassland	7.46739	6.18511	6.06926	9.66257		Water regulation	22.9433	21.7452	22.2735	23.7291
Water area	8.44146	6.58027	7.39783	9.70022		Soil conservation	11.8132	12.0258	11.9114	11.6989
Construction land	0.0231843	0.0239763	0.0486468	0.102398		Nutrient cycling maintenance	0.9541	0.970904	0.960564	0.946965
Unused land	0.0156863	0.00718056	0.00676894	0.00588937		Biodiversity maintenance	9.68983	9.84613	9.80474	9.63194
	100	100	100	100		Aesthetic landscapes	4.30368	4.36053	4.33819	4.25739
						Total	100	100	100	100

## Sheet: LERI
2030	Ai	Ni	A	N	Li	Si	√Si	Pi	2Pi	Fi	Ci	Di	Ui				2030
	Area	Number of plaques	Total area	Total number of plaques	Plaque density	Landscape type distance		Landscape coverage		Separation index	Fragmentation index	Dominance index	Disturbance index	Vulnerability		Normalization	Loss index
Cultivated land	276693	3151	1.10455e+06	51559	0.0611145	0.00285275	0.0534111	0.250503	0.501006	0.106608	0.0113881	0.13687	0.0650503	4	21	0.190476	0.0123905
Forest land	622687	2747	1.10455e+06	51559	0.0532788	0.00248699	0.0498697	0.563747	1.12749	0.0442306	0.00441153	0.257466	0.0669681	2	21	0.0952381	0.00637792
Grassland	142256	44238	1.10455e+06	51559	0.858007	0.0400507	0.200127	0.128791	0.257582	0.776945	0.310975	0.566321	0.501835	3	21	0.142857	0.0716907
Water area	13711.4	929	1.10455e+06	51559	0.0180182	0.000841067	0.0290011	0.0124136	0.0248271	1.16812	0.0677538	0.0157763	0.387469	5	21	0.238095	0.0922545
Construction land	47844.5	458	1.10455e+06	51559	0.00888303	0.000414649	0.0203629	0.0433159	0.0866317	0.235052	0.00957267	0.0226562	0.079833	1	21	0.047619	0.00380157
Unused land	1358.01	36	1.10455e+06	51559	0.000698229	3.25925e-05	0.00570898	0.00122947	0.00245894	2.32173	0.0265094	0.000910725	0.709955	6	21	0.285714	0.202844
	1.10455e+06	51559												21		1
2020	Ai	Ni	A	N	Li	Si	√Si	Pi	2Pi	Fi	Ci	Di	Ui				2020
	Area	Number of plaques	Total area	Total number of plaques	Plaque density	Landscape type distance		Landscape coverage		Separation index	Fragmentation index	Dominance index	Disturbance index	Vulnerability		Normalization	Loss index
Cultivated land	274811	3506	1.10454e+06	95617	0.0366671	0.00317417	0.0563398	0.248801	0.497603	0.113222	0.0127578	0.121521	0.0646498	4	21	0.190476	0.0123142
Forest land	700854	12437	1.10454e+06	95617	0.130071	0.0112599	0.106113	0.63452	1.26904	0.0836164	0.0177455	0.331851	0.100328	2	21	0.0952381	0.00955503
Grassland	92789.1	78120	1.10454e+06	95617	0.81701	0.0707262	0.265944	0.0840069	0.168014	1.58287	0.841909	0.523808	1.00058	3	21	0.142857	0.14294
Water area	10860	836	1.10454e+06	95617	0.00874322	0.000756876	0.0275114	0.00983217	0.0196643	1.39905	0.0769795	0.0091788	0.46004	5	21	0.238095	0.109533
Construction land	23605.9	675	1.10454e+06	95617	0.00705941	0.000611114	0.0247207	0.0213717	0.0427434	0.578352	0.0285945	0.0127843	0.19036	1	21	0.047619	0.00906474
Unused land	1620.99	43	1.10454e+06	95617	0.000449711	3.89302e-05	0.00623941	0.00146757	0.00293514	2.12576	0.026527	0.000856854	0.651164	6	21	0.285714	0.186047
	1.10454e+06	95617												21		1
2010	Ai	Ni	A	N	Li	Si	√Si	Pi	2Pi	Fi	Ci	Di	Ui				2010
	Area	Number of plaques	Total area	Total number of plaques	Plaque density	Landscape type distance		Landscape coverage		Separation index	Fragmentation index	Dominance index	Disturbance index	Vulnerability		Normalization	Loss index
Cultivated land	281803	3147	1.10499e+06	102209	0.0307899	0.00284798	0.0533664	0.255027	0.510053	0.104629	0.0111674	0.120485	0.0610693	4	21	0.190476	0.0116323
Forest land	705641	13062	1.10499e+06	102209	0.127797	0.0118209	0.108724	0.638592	1.27718	0.0851278	0.0185108	0.332115	0.101217	2	21	0.0952381	0.00963969
Grassland	94543.4	84347	1.10499e+06	102209	0.82524	0.0763325	0.276283	0.08556	0.17112	1.61456	0.892151	0.529368	1.03632	3	21	0.142857	0.148045
Water area	9657.18	1096	1.10499e+06	102209	0.0107231	0.00099186	0.0314938	0.00873957	0.0174791	1.80179	0.113491	0.0099297	0.599269	5	21	0.238095	0.142683
Construction land	11631.3	515	1.10499e+06	102209	0.0050387	0.000466066	0.0215886	0.0105261	0.0210523	1.02547	0.044277	0.00723367	0.331227	1	21	0.047619	0.0157727
Unused land	1719.09	42	1.10499e+06	102209	0.000410923	3.80092e-05	0.00616516	0.00155575	0.00311149	1.98142	0.0244315	0.000868852	0.606815	6	21	0.285714	0.173376
	1.10499e+06	102209												21		1
2000	Ai	Ni	A	N	Li	Si	√Si	Pi	2Pi	Fi	Ci	Di	Ui				2000
	Area	Number of plaques	Total area	Total number of plaques	Plaque density	Landscape type distance		Landscape coverage		Separation index	Fragmentation index	Dominance index	Disturbance index	Vulnerability		Normalization	Loss index
Cultivated land	280273	2871	1.10499e+06	109496	0.0262201	0.0025982	0.0509726	0.253642	0.507284	0.100481	0.0102436	0.117189	0.058704	4	21	0.190476	0.0111817
Forest land	682427	12252	1.10499e+06	109496	0.111894	0.0110878	0.105299	0.617584	1.23517	0.0852505	0.0179536	0.31417	0.097386	2	21	0.0952381	0.00927486
Grassland	114756	93150	1.10499e+06	109496	0.850716	0.084299	0.290343	0.103852	0.207704	1.39787	0.811721	0.55197	0.935615	3	21	0.142857	0.133659
Water area	12455.1	666	1.10499e+06	109496	0.00608241	0.000602718	0.0245503	0.0112716	0.0225433	1.08903	0.0534721	0.0081581	0.355077	5	21	0.238095	0.0845421
Construction land	11307.4	500	1.10499e+06	109496	0.00456638	0.000452491	0.0212718	0.010233	0.020466	1.03937	0.0442188	0.00683303	0.335288	1	21	0.047619	0.0159661
Unused land	3775.59	57	1.10499e+06	109496	0.000520567	5.1584e-05	0.0071822	0.00341684	0.00683368	1.051	0.015097	0.00167908	0.323184	6	21	0.285714	0.0923384
	1.10499e+06	109496												21		1

## Sheet: Standard deviation ellipse&LISA
LISA	N-S	H-H	L-L	L-H	H-L		MORAN		ESV	2000	2010	2020	2030					2000	2010	2020	2030	Extremely low	Low	Medium	High	Extremely high
2000	6245	638	1297	977	2368	11525	0.013	Extremely low	1	27983	29163	32178	52831	1105349	1105349	1105349	1105349	2.5316	2.63835	2.91112	4.77958	2.5316	23.063	30.8167	42.7899	0.798752	100
2010	6472	575	1190	893	2395	11525	0.077	Low	2	254927	267267	262149	333966	1105349	1105349	1105349	1105349	23.063	24.1794	23.7164	30.2136	2.63835	24.1794	29.153	43.2521	0.77713	100
2020	6481	596	1195	875	2378	11525	0.087	Medium	3	340632	322242	325513	299285	1105349	1105349	1105349	1105349	30.8167	29.153	29.4489	27.0761	2.91112	23.7164	29.4489	43.106	0.81757	100
2030	6231	509	1058	1222	2505	11525	0.052	High	4	472978	478087	476472	408820	1105349	1105349	1105349	1105349	42.7899	43.2521	43.106	36.9856	4.77958	30.2136	27.0761	36.9856	0.945131	100		LISA	N-S	H-H	L-L	L-H	H-L
	11525	11525	11525	11525	11525	11525		Extremely high	5	8829	8590	9037	10447	1105349	1105349	1105349	1105349	0.798752	0.77713	0.81757	0.945131	3.21516	25.2931	29.1237	41.5334	0.834646	Average		N-S	54.1866	5.53579	11.2538	8.47722	20.5466	100
	N-S	H-H	L-L	L-H	H-L					1105349	1105349	1105349	1105349	1105349	1105349	1105349	1105349	100	100	100	100	0.379518	0.653368	-1.3678	0.316099	0.0188176	2000-2020		H-H	56.1562	4.98915	10.3254	7.74837	20.7809	100
2000	54.1866	5.53579	11.2538	8.47722	20.5466	100																1.86846	6.49722	-2.37283	-6.12042	0.127562	2020-2030		L-L	56.2343	5.17137	10.3688	7.59219	20.6334	100
2010	56.1562	4.98915	10.3254	7.74837	20.7809	100			LERI	2000	2010	2020	2030					2000	2010	2020	2030	Extremely low	Low	Medium	High	Extremely high			L-H	54.0651	4.41649	9.18004	10.603	21.7354	100
2020	56.2343	5.17137	10.3688	7.59219	20.6334	100		Extremely low	1	322122	356783	354174	602724	1105349	1105349	1105349	1105349	29.1421	32.2779	32.0418	54.5279	29.1421	38.6219	19.829	10.3146	2.09237	100		H-L	55.1605	5.0282	10.282	8.60521	20.9241	Average
2030	54.0651	4.41649	9.18004	10.603	21.7354	100		Low	2	426907	418313	420163	284828	1105349	1105349	1105349	1105349	38.6219	37.8444	38.0118	25.7682	32.2779	37.8444	18.1444	9.21627	2.51703	100			2.04772	-0.364425	-0.885033	-0.885033	0.0867679	2000-2020
	55.1605	5.0282	10.282	8.60521	20.9241			Medium	3	219180	200559	203493	151980	1105349	1105349	1105349	1105349	19.829	18.1444	18.4098	13.7495	32.0418	38.0118	18.4098	9.09043	2.44611	100			-2.1692	-0.754881	-1.18872	3.01085	1.10195	2020-2030
								High	4	114012	101872	100481	62467	1105349	1105349	1105349	1105349	10.3146	9.21627	9.09043	5.65134	54.5279	25.7682	13.7495	5.65134	0.303072	100
								Extremely high	5	23128	27822	27038	3350	1105349	1105349	1105349	1105349	2.09237	2.51703	2.44611	0.303072	36.9974	35.0616	17.5332	8.56815	1.83965	Average
										1105349	1105349	1105349	1105349	1105349	1105349	1105349	1105349	100	100	100	100	25.3858	-12.8538	-6.07953	-4.66323	-1.7893	Change
																						2.89972	-0.610124	-1.41919	-1.22414	0.353734	2000-2020
																						22.4861	-12.2436	-4.66034	-3.43909	-2.14303	2020-2030
VALUE	2000	2020	COUNT	ESV00-20	VALUE	2020	2030	COUNT	ESV20-30		VALUE	COUNT	2000	2020	LERI00-20	VALUE	COUNT	2020	2030	LERI20-30			VALUE	LISA00-20	2000	2020	LISA00-20	Rowid	VALUE	LISA20-30	2020	2030	LISA20-30
11	1	1	23574	235.74	11	1	1	31921	319.21		11	276971	1	1	2769.71	11	354137	1	1	3541.37			11	525544	1	1	5255.44	0	11	553768	1	1	5537.68		N-S	1
12	1	2	3012	30.12	12	1	2	257	2.57		12	45027	1	2	450.27	12	37	1	2	0.37			12	12008	1	2	120.08	1	12	11605	1	2	116.05		H-H	2
13	1	3	975	9.75	21	2	1	20910	209.1		13	124	1	3	1.24	21	248492	2	1	2484.92			13	22565	1	3	225.65	2	13	20000	1	3	200		L-L	3
14	1	4	422	4.22	22	2	2	236955	2369.55		21	49542	2	1	495.42	22	170554	2	2	1705.54			14	11674	1	4	116.74	3	14	18455	1	4	184.55		L-H	4
21	2	1	6251	62.51	23	2	3	4014	40.14		22	335812	2	2	3358.12	23	1117	2	3	11.17			15	29378	1	5	293.78	4	15	18355	1	5	183.55		H-L	5
22	2	2	218590	2185.9	24	2	4	270	2.7		23	41553	2	3	415.53	31	95	3	1	0.95			21	9819	2	1	98.19	5	21	3391	2	1	33.91
23	2	3	26534	265.34	32	3	2	96461	964.61		31	10843	3	1	108.43	32	114234	3	2	1142.34			22	41621	2	2	416.21	6	22	37586	2	2	375.86
24	2	4	3552	35.52	33	3	3	220982	2209.82		32	29099	3	2	290.99	33	89146	3	3	891.46			24	1306	2	4	13.06	7	24	16334	2	4	163.34
31	3	1	1698	16.98	34	3	4	8070	80.7		33	154724	3	3	1547.24	34	18	3	4	0.18			25	8097	2	5	80.97	8	31	32323	3	1	323.23
32	3	2	26075	260.75	42	4	2	293	2.93		34	24514	3	4	245.14	42	3	4	2	0.03			31	32947	3	1	329.47	9	33	81272	3	3	812.72
33	3	3	270176	2701.76	43	4	3	74289	742.89		41	11719	4	1	117.19	43	61717	4	3	617.17			33	91224	3	3	912.24	10	35	4417	3	5	44.17
34	3	4	42683	426.83	44	4	4	400406	4004.06		42	8345	4	2	83.45	44	38616	4	4	386.16			35	4309	3	5	43.09	11	41	2000	4	1	20
41	4	1	655	6.55	45	4	5	1484	14.84		43	6364	4	3	63.64	45	145	4	5	1.45			41	9175	4	1	91.75	12	42	200	4	2	2
42	4	2	14470	144.7	54	5	4	74	0.74		44	73952	4	4	739.52	54	23833	5	4	238.33			42	3682	4	2	36.82	13	44	75426	4	4	754.26
43	4	3	27822	278.22	55	5	5	8963	89.63		45	13632	4	5	136.32	55	3205	5	5	32.05			43	300	4	3	3	14	51	7625	5	1	76.25
44	4	4	429641	4296.41					11053.5		51	5099	5	1	50.99					11053.5			44	64646	4	4	646.46	15	53	3674	5	3	36.74
45	4	5	390	3.9							52	1880	5	2	18.8								45	8687	4	5	86.87	16	55	218918	5	5	2189.18
52	5	2	2	0.02							53	728	5	3	7.28								51	44698	5	1	446.98						11053.5
53	5	3	6	0.06							54	2015	5	4	20.15								53	3923	5	3	39.23
54	5	4	174	1.74							55	13406	5	5	134.06								55	179746	5	5	1797.46
55	5	5	8647	86.47											11053.5												11053.5
			11053.5
Tab. 2 Changes of standard deviational ellipses and center of gravity for ESV and LERI
Index	Year	Parameters of standard deviation ellipse				Parameters of center of gravity		Distance moved by center of gravity
		Azimuth angle /°	Major axis /km	Minor axis /km	Oblateness	Longitude (E)/°	Latitude (N)/°	Time	Distance /km2
ESV	2000	2.689	99.046	22.831	4.338	102.235	27.769	2000—2010	0.324
	2010	2.516	99.938	23.069	4.332	102.233	27.771	2010—2020	0.45
	2020	2.487	100.075	23.086	4.335	102.234	27.775	2020—2030	0.827
	2030	2.254	100.384	22.99	4.366	102.234	27.782	2000—2030	1.483
LERI	2000	3.438	97.847	25.765	3.798	102.237	27.955	2000—2010	4.23
	2010	4.804	97.781	25.366	3.855	102.256	27.923	2010—2020	0.326
	2020	4.85	97.366	25.265	3.854	102.258	27.924	2020—2030	0.29
	2030	4.861	97.211	25.263	3.848	102.26	27.926	2000—2030	4.15

## Sheet: Geodetector result
Factor interaction detection results of ESV																									Single factor detection results
	X1	X2	X3	X4	X5	X6	X7	X8	X9	X10	X11	X12	X13	X14	X15	X16	X17	X18	X19	X20	X21	X22	X23			ESV	q statistic
X1	0.117208																								X1	Elevation	0.117208
X2	0.156385	0.0859758																							X2	Slope	0.0859758
X3	0.199177	0.167048	0.0572735																						X3	Aspect	0.0572735
X4	0.204062	0.161366	0.241171	0.154524																					X4	Topographic relief	0.154524
X5	0.158369	0.135515	0.191057	0.171695	0.110909																				X5	Landform type	0.110909
X6	0.141875	0.150443	0.15824	0.211966	0.158805	0.0827528																			X6	Accumulated temperature ≥10℃	0.0827528
X7	0.186772	0.136894	0.101408	0.228169	0.181515	0.164768	0.026444																		X7	Annual evaporation	0.026444
X8	0.161664	0.165489	0.17389	0.243093	0.18532	0.113201	0.185295	0.0931197																	X8	Annual average ground temperature	0.0931197
X9	0.206552	0.165583	0.20194	0.243639	0.192005	0.203301	0.171848	0.202303	0.113974																X9	NDVI	0.113974
X10	0.252398	0.157869	0.130428	0.2509	0.187943	0.262108	0.229213	0.236572	0.160444	0.0531499															X10	Annual sunshine duration	0.0531499
X11	0.191251	0.172265	0.190093	0.252103	0.200677	0.177538	0.173653	0.176729	0.186761	0.252935	0.09903														X11	Annual relative humidity	0.09903
X12	0.165727	0.186318	0.229386	0.247916	0.179252	0.180542	0.20487	0.184266	0.221868	0.243709	0.223033	0.146515													X12	Annual average wind speed	0.146515
X13	0.201994	0.14529	0.143989	0.215667	0.162581	0.211574	0.269285	0.242076	0.159001	0.201397	0.222366	0.237199	0.0511101												X13	Annual precipitation	0.0511101
X14	0.21126	0.211305	0.261346	0.279949	0.245446	0.207151	0.212659	0.209241	0.213307	0.234332	0.212644	0.229192	0.216539	0.177836											X14	Agricultural productivity potential	0.177836
X15	0.135333	0.142198	0.163449	0.196966	0.149965	0.102936	0.16363	0.110718	0.194904	0.248915	0.171487	0.181654	0.218896	0.206793	0.0849158										X15	Annual average temperature	0.0849158
X16	0.144499	0.116402	0.128219	0.177881	0.131812	0.134049	0.120276	0.141964	0.158641	0.133092	0.160224	0.165574	0.116426	0.195967	0.131576	0.0542154									X16	Distance to rivers	0.0542154
X17	0.165979	0.117234	0.101456	0.188028	0.147615	0.134578	0.108429	0.143383	0.149042	0.133894	0.153894	0.191218	0.15573	0.196678	0.134513	0.0896183	0.0226428								X17	Distance to lakes/reservoirs	0.0226428
X18	0.181315	0.155056	0.181802	0.222312	0.18139	0.165685	0.164382	0.171915	0.197146	0.194412	0.191962	0.205485	0.192593	0.21201	0.162193	0.145284	0.149034	0.10108							X18	Population density	0.10108
X19	0.209443	0.17178	0.136542	0.252139	0.211952	0.155731	0.124966	0.192401	0.16807	0.147823	0.200993	0.236291	0.210328	0.218533	0.199389	0.132774	0.120106	0.142491	0.0577942						X19	GDP per area	0.0577942
X20	0.206113	0.159311	0.167709	0.207718	0.174397	0.200848	0.186756	0.206143	0.187438	0.208775	0.207952	0.216476	0.183686	0.24415	0.194227	0.130816	0.141203	0.186291	0.214053	0.0987157					X20	Distance to primary roads	0.0987157
X21	0.12905	0.111423	0.119455	0.176476	0.133607	0.11617	0.101514	0.125561	0.145925	0.127652	0.144668	0.158744	0.112333	0.186825	0.115945	0.0823347	0.0743353	0.137241	0.112514	0.151291	0.04259				X21	Distance to secondary roads	0.04259
X22	0.214401	0.155053	0.157401	0.226215	0.174972	0.189766	0.182632	0.203031	0.185166	0.2026	0.209735	0.243775	0.154751	0.23871	0.187172	0.12442	0.130044	0.184059	0.169695	0.121804	0.145152	0.0779632			X22	Distance to highways	0.0779632
X23	0.192496	0.183503	0.214734	0.23388	0.192538	0.190026	0.186818	0.194967	0.222241	0.209664	0.233386	0.202973	0.219724	0.229388	0.184684	0.161689	0.17751	0.200662	0.197152	0.210278	0.16594	0.218146	0.142103		X23	Distance to township administrative centers	0.142103
Factor interaction detection results of LERI
	X1	X2	X3	X4	X5	X6	X7	X8	X9	X10	X11	X12	X13	X14	X15	X16	X17	X18	X19	X20	X21	X22	X23		Single factor detection results
X1	0.11127																									LERI	q statistic
X2	0.148275	0.00466463																							X1	Elevation	0.11127
X3	0.139834	0.0286072	0.0199498																						X2	Slope	0.00466463
X4	0.195411	0.0236521	0.0435504	0.0173286																					X3	Aspect	0.0199498
X5	0.171084	0.0566256	0.0749237	0.0823226	0.0485334																				X4	Topographic relief	0.0173286
X6	0.179252	0.182051	0.166759	0.242917	0.212609	0.133847																			X5	Landform type	0.0485334
X7	0.341403	0.323613	0.314086	0.366523	0.337961	0.31374	0.281448																		X6	Accumulated temperature ≥10℃	0.133847
X8	0.221083	0.219769	0.206236	0.277492	0.232578	0.188675	0.337736	0.174133																	X7	Annual evaporation	0.281448
X9	0.223278	0.126443	0.109885	0.150474	0.166586	0.247802	0.359046	0.26649	0.0815775																X8	Annual average ground temperature	0.174133
X10	0.379047	0.228535	0.223657	0.259483	0.294385	0.373251	0.409993	0.387749	0.282773	0.199906															X9	NDVI	0.0815775
X11	0.275138	0.242723	0.242584	0.281851	0.255452	0.267191	0.335454	0.264292	0.293333	0.437436	0.205427														X10	Annual sunshine duration	0.199906
X12	0.191906	0.106606	0.0993532	0.160123	0.118185	0.240679	0.35222	0.30567	0.217698	0.40017	0.311423	0.0731693													X11	Annual relative humidity	0.205427
X13	0.280164	0.0294601	0.0379783	0.0750646	0.121192	0.343026	0.455608	0.376463	0.165135	0.422376	0.419206	0.19958	0.00654748												X12	Annual average wind speed	0.0731693
X14	0.115978	0.0315701	0.0366655	0.068513	0.0703018	0.139369	0.295948	0.182324	0.163235	0.2444	0.213083	0.0904712	0.0298971	0.00963807											X13	Annual precipitation	0.00654748
X15	0.201315	0.203674	0.192927	0.263387	0.215973	0.184949	0.340254	0.190221	0.258435	0.377433	0.26767	0.280365	0.379586	0.168132	0.161142										X14	Agricultural productivity potential	0.00963807
X16	0.158456	0.0340324	0.049414	0.057825	0.0719078	0.194076	0.333888	0.248588	0.152915	0.285759	0.252197	0.111909	0.0778002	0.0331089	0.223383	0.0172589									X15	Annual average temperature	0.161142
X17	0.167614	0.0652889	0.0716566	0.0832996	0.113192	0.200258	0.387276	0.247239	0.181521	0.292711	0.293834	0.132537	0.150583	0.0552598	0.238908	0.122469	0.0405683								X16	Distance to rivers	0.0172589
X18	0.190992	0.0801699	0.0826651	0.122879	0.134134	0.197361	0.333711	0.251356	0.181186	0.260705	0.286134	0.159801	0.0996658	0.0616223	0.247723	0.0937473	0.119293	0.0490595							X17	Distance to lakes/reservoirs	0.0405683
X19	0.293508	0.196758	0.199257	0.214881	0.249972	0.267014	0.317679	0.303919	0.276011	0.240915	0.312043	0.308068	0.285076	0.182922	0.292817	0.215896	0.242053	0.199858	0.167285						X18	Population density	0.0490595
X20	0.257208	0.158864	0.168826	0.181832	0.206247	0.258798	0.394789	0.291269	0.251492	0.354366	0.303718	0.237081	0.232709	0.145319	0.295877	0.199911	0.223086	0.199677	0.302598	0.138696					X19	GDP per area	0.167285
X21	0.165007	0.0461466	0.0543275	0.0789817	0.0874155	0.199103	0.346522	0.23701	0.157068	0.319885	0.284883	0.122147	0.12065	0.0329655	0.230703	0.0649274	0.0997563	0.132685	0.227628	0.232228	0.0234767				X20	Distance to primary roads	0.138696
X22	0.249995	0.144197	0.161681	0.16282	0.237064	0.260841	0.39	0.296676	0.250197	0.357901	0.286575	0.235789	0.248603	0.131636	0.305322	0.177851	0.221419	0.182571	0.274022	0.196932	0.20831	0.122661			X21	Distance to secondary roads	0.0234767
X23	0.154971	0.0723102	0.0780929	0.109394	0.105935	0.184796	0.340551	0.232805	0.17616	0.313074	0.286752	0.120058	0.120229	0.0551771	0.219114	0.0849557	0.111263	0.113417	0.243411	0.219502	0.101494	0.211335	0.0455503		X22	Distance to highways	0.122661
																									X23	Distance to township administrative centers	0.0455503
